# Supplementary material for: Pan-Enterovirus Amplicon-Based High-Throughput Sequencing Detects the Complete Capsid of a EVA71 Genotype C1 Variant via Wastewater-Based Epidemiology in Arizona
Source: Viruses. 2021 Jan 7;13(1):74. doi: 10.3390/v13010074 (PMC7827028; doi:10.3390/v13010074)
Supplement: Supplementary file 1 [file viruses-13-00074-s001.zip]

Archive with 13 entries (13 files):
- figS1.jpg
- __MACOSX/._figS1.jpg
- figS2.jpg
- __MACOSX/._figS2.jpg
- figS3.jpg
- __MACOSX/._figS3.jpg
- figS4.jpg
- __MACOSX/._figS4.jpg
- figS5.jpg
- __MACOSX/._figS5.jpg
- figS6.jpg
- __MACOSX/._figS6.jpg
- tableS1.pdf
